# Supplementary material for: Regulatory enforcement of the marketing of fixed-dose combinations in India: a case study of systemic antibiotics
Source: J Pharm Policy Pract. 2023 Nov 10;16:139. doi: 10.1186/s40545-023-00644-y (PMC10636890; doi:10.1186/s40545-023-00644-y)
Supplement: Supplementary file 1 — Additional file 1: Table A1. Systemic antibiotic FDC formulations permitted de facto approval outside the statutory regime (No Objection Certificate) for continued manufacturing and marketing under 18 month policy decision. Table A2. Systemic antibiotic FDCs banned and restricted in use in India, 2016-2019. Table A3. Systemic antibiotic FDCs marketed in India, 2008-2020. Table A4. FDC formulations banned by Ministry of Health and Family Welfare and still being sold in 2020. Table A5. FDC formulations with neither a record of formal approval from CDSCO nor de facto approval outside the statutory regime (No Objection Certificate) still being sold in 2020. Table A6. NLEM formulations of systemic antibiotic FDCs marketed in 2008-2020, by approval status. Table A7. Number, volume and market share of systemic antibiotic FDC formulations marketed in India by NLEM and approval status; 2008-2020. Table A8. Systemic antibiotic FDC formulations marketed in India for 10 and more years. [file 40545_2023_644_MOESM1_ESM.xlsx]

## Sheet: Contents
Appendices
Data coding
Limitations
Table A1	Systemic antibiotic FDC formulations permitted de facto approval outside the statutory regime (No Objection Certificate) for continued manufacturing and marketing under 18 month policy decision
Table A2	Systemic antibiotic FDCs banned and restricted in use in India, 2016-2019
Table A3	Systemic antibiotic FDCs marketed in India, 2008-2020
Table A4	FDC formulations banned by Ministry of Health and Family Welfare and still being sold in 2020
Table A5	FDC formulations with neither a record of formal approval from CDSCO nor de facto approval outside the statutory regime (No Objection Certificate) still being sold in 2020
Table A6	NLEM formulations of systemic antibiotic FDCs marketed in 2008-2020, by approval status
Table A7	Number, volume and market share of systemic antibiotic FDC formulations marketed in India by NLEM and approval status; 2008-2020
Table A8	Systemic antibiotic FDC formulations marketed in India for 10 and more years

## Sheet: Data coding
Data coding
For data consistency the following approach was adopted for the coding of formulations which were referred to in formal CDSCO approvals, effective approvals via NOCs, NLEM listing and (in three instances) bans. For simplicity, the explanation only refers to formal approvals. (1) With respect to dosage forms: • If a tablet was specified as formally approved, then all types of tablets (e.g., sustai…

## Sheet: Limitations
Limitations
The analysis was limited to publicly available official documents and by the quality of market sales data. The CDSCO website may not be complete; for example, we did not locate a copy of the Gupta report, only a summary in minutes of a DTAB meeting; and we were unable to find copies of the government’s directions issued to state regulators in November 2007 to cancel licences (though these are des…

## Sheet: Table A1
Systemic antibiotic FDC formulations permitted de facto approval outside the statutory regime (No Objection Certificate) for continued manufacturing and marketing under 18 month policy decision
No.	FDC	Dosage form	Strength	Date of NOC	Marketed
1	Cefixime (as Trihydrate) IP Eq. to anhydrous Cefixime + Ofloxacin IP	reconstituted suspension	50mg + 50mg	2015-07-17	2008, 2011-2020
2	Ampicillin Trihydrate IP eq. to Ampicillin + Cloxacillin Sodium IP eq. to Cloxacillin	hard gelatin capsules	250mg + 250mg	2015-07-17	2008-2020
3	Metronidazole Benzoate IP eq. to Metronidazole + Diloxanide Furoate IP	suspension	100mg+ 125mg	2015-07-17	2008-2015
4	Ornidazole IP + Diloxanide Furoate IP	tablets	250mg + 375mg	2015-07-17	not in pharmatrac
5	Fluconazole USP + Tinidazole IP	oral tablets	75mg + 1gm	2015-07-17	2008-2017
6	Trimethoprim IP + SulphamethoxazoleIP	oral suspension	40mg + 200mg	2015-07-17	not in pharmatrac
7	Ofloxacin IP + Ornidazole IP	film coated tablets	200mg + 500mg	2015-07-16	2008-2020
8	Cefixime Trihydrate IP eq. to (anhydrous) Cefixime + Ofloxacin IP	uncoated tablets	50mg + 50mg	2015-07-17	not in pharmatrac
9	Cefixime Trihydrate IP eq. to (anhydrous) Cefixime + Ofloxacin IP	uncoated tablets	100mg + 100mg	2015-07-17	2010-2020
10	Cefixime Trihydrate IP eq. to (anhydrous) Cefixime + Ofloxacin IP	uncoated tablets	200mg + 200mg	2015-07-17	2009-2020
11	Cefpodoxime Proxetil IP + Ofloxacin IP	film coated tablets	100mg + 100mg	2015-07-17	2012-2017
12	Cefpodoxime Proxetil IP + Ofloxacin IP	film coated tablets	100mg + 200mg	2015-07-17	not in pharmatrac
13	Cefpodoxime Proxetil IP + Ofloxacin IP	film coated tablets	200mg + 100mg	2015-07-17	not in pharmatrac
14	Cefpodoxime Proxetil IP + Ofloxacin IP	film coated tablets	200mg + 200mg	2015-07-17	2010-2020
15	Ofloxacin IP + Tinidazole IP	film coated tablets	100mg + 300mg	2015-07-17	2010, 2011, 2013
16	Ofloxacin IP + Tinidazole IP	film coated tablets	200mg + 600mg	2015-07-17	2008-2020
17	Ciprofloxacin HCl IP eq. to Ciprofloxacin + Tinidazole IP	tablets	250mg + 300mg	2015-07-17	2008-2020
18	Ciprofloxacin HCl IP eq. to Ciprofloxacin + Tinidazole IP	tablets	500mg + 600mg	2015-07-17	2008-2020
19	Amoxicillin Trihydrate eq. to Amoxicillin + Potassium Clavulanate Diluted IP Eq. to Clavulanic acid	dry syrup	200mg + 28.5mg	2015-07-17	2008-2020
20	Cefixime + Ofloxacin	tablets	200mg + 100mg	2015-07-17	2014-2020
21	Cefixime + Ofloxacin	tablets	100mg + 200mg	2015-07-17	not in pharmatrac
22	Amoxicillin Trihydrate eq. to Amoxicillin + Potassium Clavulanate Diluted IP Eq. to Clavulanic acid	reconstituted suspension	400mg + 57mg	2015-07-17	2008-2020
23	Diloxanide Furoate IP + Tinidazole IP	enteric coated tablets	500mg + 300mg	2015-07-17	not in pharmatrac
24	Cefoperazone Sodium + Sulbactam Sodium	powder for injection	250mg + 250mg	2015-07-17	2008-2020
25	Ornidazole IP + Diloxanide Furoate IP + Simethicone IP	tablets	250mg + 375mg+ 25mg	2015-07-17	2012-2020
26	Cefoperazone + Salbactum sodium	injection	1000mg+ 1000mg	2015-07-17	2008-2020
27	Ofloxacin + Ornidazole + Zinc Bisglycinate	tablets	200mg + 500mg + 50mg	2015-07-17	not in pharmatrac
28	Cefixime Trihydrate IP Eq. to anhydrous Cefixime + Ofloxacin IP	tablets	200mg + 200mg	2015-07-17	2009-2020
29	Cefixime Trihydrate IP Eq. to anhydrous Cefixime + Ofloxacin IP	tablets	400mg + 400mg	2015-07-17	2011-2017, 2020
30	Cefixime trihydrate + Ofloxacin	film coated tablets	200mg + 200mg	2015-07-17	2009-2020
31	Cefixime IP (as Trihydrate) Eq. to anhydrous Cefixime + Ofloxacin IP	dispersible tablets	200mg + 200mg	2015-07-17	2013,2014, 2016-2020
32	Sterile cefotaxime sodium IP eq. to Cefotaxime + sterile Sulbacum sodium USP eq. to Sulbactum	injection	250mg + 125mg	2015-07-17	2008-2020
33	Norfloxacin + Tinidazole	tablets	400mg + 600mg	2015-07-17	2008-2020
34	Norfloxacin IP + Tinidazole (with Betacyclodextrin) IP	fim coated tablets	400mg + 600mg	2015-07-17	not in pharmatrac
35	Metronidazole IP + Furazolidone IP + Dicyclomine HCl IP	uncoated tablets	200mg + 50mg + 10mg	2015-07-16	2008-2010, 2020
36	Piperacillin sodium USP eq. to Piperacillin + Tazobactum sodium eq. to Tazobactum	powder for injection	1gm + 125mg	2015-07-17	not in pharmatrac
37	Tinidazole IP + Diloxanide Furoate IP	uncoated tablets	300mg + 250mg	2015-07-17	2008-2011, 2017
38	Cefpodoxime proxetil + Dicloxacillin sodium (ER)	film coated tablets	200mg + 500mg	2015-07-17	2008-2020
39	Cefixime Trihydrate IP Eq. to anhydrous Cefixime + Ofloxacin IP	film coated tablets/dispersible tablets	100mg + 100mg	2016-02-03	2010-2020
40	Cefixime Trihydrate IP Eq. to anhydrous Cefixime + Ofloxacin IP	film coated tablets/dispersible tablets	200mg + 200mg	2016-02-03	2013, 2014, 2016-2020
41	Ampicillin trihydrate IP eq. to Ampicillin + Dicloxacillin sodium IP eq. to Dicloxacillin	hard gelatin capsules	250mg + 250mg	2016-02-03	2008-2020
42	Sterile Sulbactam Sodium IP eq. to Sulbactam + Sterile Cefoperazone sodium IP eq. to Cefoperazone	injection	250mg + 500mg	2016-02-08	2008-2020
43	Racecadotril BP + Ofloxacin IP	film coated tablet	100mg + 200mg	2016-10-17	2011-2020
44	Cloxacillin Sodium IP eq. to Cloxacillin + Ampicillin Sodium IP Eq. to Ampicillin	dry powder for injection	250mg + 250mg	2016-10-13	2008-2020
45	Cloxacillin Sodium IP eq. to Cloxacillin + Ampicillin Sodium IP Eq. to Ampicillin	dry powder for injection	500mg + 500mg	2016-10-13	2008-2020
46	Procaine Penicillin IP 300,000 units + Penicillin G sodium IP 200,000 units + Buffering Agent: Anhydrous Sodium Citrate IP	vial	300mg + 120mg	2016-10-13	not in pharmatrac
47	Procaine Penicillin IP 800,000 units + Penicillin G sodium IP 200,000 units + Buffering Agent: Anhydrous Sodium Citrate IP	vial	800mg + 120mg	2016-10-13	not in pharmatrac
48	Amoxycillin Trihydrate IP eq. to Amoxycillin + Cloxacillin Sodium IP eq. to Cloxacillin Probenecid IP	film coated tablet	250mg + 250mg	2016-10-13	not in pharmatrac
49	Furazolidone IP + Metronidazole IP	uncoated tablet	100mg + 200mg	2017-02-08	not in pharmatrac
50	Furazolidone IP + Metronidazole (As Metronidazole Benzoate IP)	suspension	30mg + 100mg	2017-02-08	2008-2020
51	Procaine Penicillin IP 6,00,000 units + Penicillin G Sodium IP 4,00,000 units	vial	600mg+ 240mg	2017-03-07	not in pharmatrac
52	Amoxycillin + Clavulanic acid	tablets	250mg/125mg/28.5mg + 125mg/125mg/28.5mg	2020	2008-2020
53	Amoxycillin + Clavulanic acid	tablets	125mg+125mg	2020	not in pharmatrac
54	Amoxycillin + Clavulanic acid	tablets	28.5mg + 28.5mg	2020	not in pharmatrac
55	Amoxycillin trihydrate + Clavulanate Potassium	tablets	500mg + 125mg	2020	2008-2020
56	Ampicillin Trihydrate IP + Dicloxacillin sodium IP	uncoated dispersible tablets	125mg + 125mg	2020	2009, 2012, 2015-2018
57	Faropenem + Clavulanate Potassium	tablets	200mg + 125 mg	2020	not in pharmatrac
58	Metronidazole IP + Furazolidone IP + Dicyclomine HCl IP	uncoated tablets	200mg + 100mg + 10mg	2020	not in pharmatrac
59	Moxifloxaxcin HCl BP + Cefixime Anhydrous	tablets (SR form)	200mg + 200mg	2020	not in pharmatrac
60	Sulphadiazine + Trimethoprim	injection	200mg + 40mg	2020	not in pharmatrac
61	Sulphadiazine IP + Trimethoprim IP	injection	400mg + 80mg	2020	not in pharmatrac
62	Sulphadiazine IP + Triomethoprim IP	tablets	1000mg + 200mg	2020	not in pharmatrac
63	Sulphadiazine sodium + Trimethoprim	oral powder	100mg + 20mg	2020	not in pharmatrac
64	Sulphadiazine + Trimethoprim + Chlorocresol	oral solution	200mg + 40mg + 0.001mg	2020	not in pharmatrac
65	Sulphamethoxazole IP + Trimethoprim IP	injection	200mg + 40mg	2020	not in pharmatrac
66	Tinidazole IP + Diloxanide Furoate IP + Polydimethyl silioxane IP	film coated tablets	300mg + 250mg + 25mg	2020	not in pharmatrac
67	Tinidazole IP + Diloxanide Furoate IP + Simethicone IP	oral liquid	75mg + 62.5mg + 12.5mg	2020	2008-2020
68	Trimethoprim IP + Sulphadiazine IP	uncoated tablets	200mg + 1000mg	2020	not in pharmatrac

## Sheet: Table A2
Systemic antibiotic FDCs banned and restricted in use in India, 2016-2019
No.	FDC	Gazette notifications				Marketed
		10.03.2016	08.06.2017	07.09.2018	11.01.2019
1	Amoxicillin + Bromhexine	S.O. 777 (E)				2008-2020
2	Amoxicillin + Cefixime + Potassium Clavulanic Acid	S.O. 757(E)		S.O. 4426 (E)		not in pharmatrac
3	Amoxicillin + Dicloxacillin	S.O. 753(E)		S.O. 4423 (E)		2008-2020
4	Amoxicillin 250 mg + Potassium Clavulanate Diluted 62.5 mg	S.O. 754(E)		S.O. 4709(E) restricted use		2008-2020
5	Amoxycillin + Dicloxacillin + Serratiopeptidase	S.O. 771(E)		S.O. 4440 (E)		not in pharmatrac
6	Amoxycillin + Tinidazole	S.O. 764(E)		S.O. 4433 (E)		2008-2020
7	Azithromycin + Acebrophylline	S.O.865(E)		S.O. 4528 (E)		2012-2014
8	Azithromycin + Ambroxol	S.O. 781(E)		S.O. 4449 (E)		2008-2020
9	Azithromycin + Cefixime	S.O. 752(E)		S.O. 4422 (E)		2010-2020
10	Azithromycin + Cefpodoxime	S.O. 772(E)		S.O. 4441 (E)		2012-2020
11	Azithromycin + Levofloxacin	S.O. 755(E)		S.O. 4424 (E)		2011-2020
12	Azithromycin + Ofloxacin	S.O. 763(E)		S.O. 4432 (E)		2011-2020
13	Cefixime + Levofloxacin	S.O. 766(E)		S.O. 4435 (E)		2011-2020
14	Cefixime + Linezolid	S.O. 756(E)		S.O. 4425 (E)		2012-2020
15	Cefpodoxime Proxetil + Levofloxacin	S.O. 759(E)		S.O. 4428 (E)		2012-2020
16	Cefuroxime + Linezolid	S.O. 774(E)		S.O. 4443 (E)		2013-2020
17	Cephalexin + Neomycin + Prednisolone	S.O. 780(E)		S.O. 4448 (E)		not in pharmatrac
18	Ciprofloxacin + Phenazopyridine	S.O. 770(E)		S.O. 4439 (E)		not in pharmatrac
19	Clindamycin + Telmisartan	S.O. 786(E)		S.O. 4454 (E)		not in pharmatrac
20	Diphenoxylate + Atropine + Furazolidone	S.O. 768(E)		S.O. 4437(E)		not in pharmatrac
21	Doxycycline + Serratiopeptidase	S.O. 765(E)		S.O. 4434 (E)		2008-2020
22	Enrofloxacin + Bromhexin	S.O. 882(E)		S.O. 4544 (E)		not in pharmatrac
23	Furazolidone + Metronidazole + Loperamide	S.O.844(E)		S.O. 4507 (E)		not in pharmatrac
24	Gentamycin + Dexamethasone + Chloramphenicol + Tobramycin + Ofloxacin	S.O.858(E)		S.O. 4521 (E)		not in pharmatrac
25	Levofloxacin + Bromhexine	S.O. 884(E)		S.O. 4546 (E)		not in pharmatrac
26	Levofloxacin + Ornidazole + Alpha Tocopherol Acetate	S.O. 761(E)		S.O. 4430 (E)		not in pharmatrac
27	Metronidazole + Norfloxacin	S.O. 776(E)		S.O. 4445 (E)		2008-2020
28	Metronidazole + Tetracycline	S.O. 779(E)		S.O. 4447 (E)		2008-2012,2014-2020
29	Nimorazole + Ofloxacin	S.O. 762(E)		S.O. 4431 (E)		not in pharmatrac
30	Norfloxacin + Metronidazole + Zinc Acetate	S.O.847(E)		S.O. 4510 (E)		not in pharmatrac
31	Ofloxacin + Metronidazole + Zinc Acetate	S.O. 767(E)		S.O. 4436 (E)		not in pharmatrac
32	Ofloxacin + Nitazoxanide	S.O. 758(E)		S.O. 4427 (E)		not in pharmatrac
33	Ofloxacin + Ornidazole + Zinc Bisglycinate	S.O. 775(E)		S.O. 4444 (E)		not in pharmatrac
34	Roxithromycin + Serratiopeptidase	S.O. 904(E)		S.O. 4566 (E)		2008-2020
35a	Oflaxacin + Ornidazole Suspension	S.O. 1031(E)		S.O. 4684 (E)		2008-2020
35b	Ofloxacin + Ornidazole injection		S.O. 1852 (E)	S.O. 4703 (E)		2008-2020
36	Gemifloxacin + Ambroxol		S.O. 1853 (E)	S.O. 4704 (E)		not in pharmatrac
37	Ciprofloxacin + Tinidazole + Dicyclomine				S.O. 189	not in pharmatrac
38	Norfloxacin + Tinidazole + Dicyclomine				S.O. 200	not in pharmatrac
39	Norfloxacin + Tinidazole + Loperamide				S.O. 201	not in pharmatrac
40	Paracetamol + Diclofenac Sodium + Amoxicillin + Cloxacillin + Pantoprazole + Lactic Acid Bacillus + Serratiopeptidase				S.O. 204	not in pharmatrac
41	Cefixime + Lactobacillus + Clavulanic Acid				S.O. 214	2008-2011,2016-2017
42	Cefixime + Ornidazole				S.O. 215	2008-2020
43	Ceftriaxone + Vancomycin				S.O. 216	2008-2020
44	Cefuroxime + Ornidazole				S.O. 217	not in pharmatrac
45	Doxycycline + Tinidazole				S.O. 222	2008-2020
46	Ornidazole + Doxycycline				S.O. 245	not in pharmatrac
47	Fluconazole + Azithromycin + Ornidazole				S.O. 246	2008-2020
Notes: 1. No.1 - FDC of amoxicillin+bromhexine was banned in 2016 but the ban was set aside by the Supreme Court in December 2017. Unlike the other FDCs listed above, which were banned in 2016, no further ban or restriction was issued.
2. No.4 - In 2018 the Kshirsagar committee assessed FDC of amoxicillin 250 mg + potassium clavulanate diluted 62.5 mg (for suspension) as acceptable and rational. The subsequent Gazette notification notes that this formulation for suspension should not be banned and restricted its manufacture, sale or distribution to suspension only.

## Sheet: Table A3
Systemic antibiotic FDCs marketed in India, 2008-2020
No.	FDC	No.	FDC
1	AMBROXOL + CEFADROXIL	73	CEFTRIAXONE + VANCOMYCIN
2	AMBROXOL + GATIFLOXACIN	74	CEFUROXIME + CLAVULANIC ACID
3	AMIKACIN + CEFEPIME	75	CEFUROXIME + LACTOBACILLUS
4	AMOXYCILLIN + AMBROXOL	76	CEFUROXIME + LINEZOLID
5	AMOXYCILLIN + BROMHEXINE	77	CEFUROXIME + PROBENECID
6	AMOXYCILLIN + CARBOCISTEINE	78	CEFUROXIME + SULBACTUM
7	AMOXYCILLIN + CLARITHROMYCIN + ESOMEPRAZOLE	79	CIPROFLOXACIN + AMBROXOL
8	AMOXYCILLIN + CLAVULANIC ACID	80	CIPROFLOXACIN + METRONIDAZOLE
9	AMOXYCILLIN + CLAVULANIC ACID + LACTOBACILLUS	81	CIPROFLOXACIN + ORNIDAZOLE
10	AMOXYCILLIN + CLOXACILLIN	82	CIPROFLOXACIN + TINIDAZOLE
11	AMOXYCILLIN + CLOXACILLIN + LACTOBACILLUS	83	CLINDAMYCIN + CLOTRIMAZOLE
12	AMOXYCILLIN + CLOXACILLIN + SERRATIOPEPTIDASE	84	DILOXANIDE + ORNIDAZOLE + SIMETHICONE
13	AMOXYCILLIN + DICLOXACILLIN	85	DILOXANIDE + TINIDAZOLE
14	AMOXYCILLIN + DICLOXACILLIN + LACTOBACILLUS	86	DILOXANIDE + TINIDAZOLE + SIMETHICONE
15	AMOXYCILLIN + LACTOBACILLUS	87	DOXYCYCLINE + BETACYCLODEXTRIN
16	AMOXYCILLIN + PANTOPRAZOLE + CLARITHROMYCIN	88	DOXYCYCLINE + BETACYCLODEXTRIN + LACTOBACILLUS
17	AMOXYCILLIN + PROBENECID	89	DOXYCYCLINE + LACTOBACILLUS
18	AMOXYCILLIN + SERRATIOPEPTIDASE	90	DOXYCYCLINE + ORNIDAZOLE + BETACYCLODEXTRIN
19	AMOXYCILLIN + SULBACTUM	91	DOXYCYCLINE + SERRATIOPEPTIDASE
20	AMOXYCILLIN + TINIDAZOLE	92	DOXYCYCLINE + TINIDAZOLE
21	AMPICILLIN + CARBOCISTEINE	93	ERYTHROMYCIN + BROMHEXINE
22	AMPICILLIN + CLOXACILLIN	94	FLUCONAZOLE + AZITHROMYCIN + ORNIDAZOLE
23	AMPICILLIN + CLOXACILLIN + LACTOBACILLUS	95	FLUCONAZOLE + TINIDAZOLE
24	AMPICILLIN + DICLOXACILLIN	96	FURAZOLIDONE + METRONIDAZOLE
25	AMPICILLIN + DICLOXACILLIN + LACTOBACILLUS	97	FURAZOLIDONE + METRONIDAZOLE + DICYCLOMINE
26	AMPICILLIN + LACTOBACILLUS	98	GATIFLOXACIN + METRONIDAZOLE
27	AMPICILLIN + PROBENECID	99	GATIFLOXACIN + ORNIDAZOLE
28	AMPICILLIN + SULBACTUM	100	IMIPENEM + CILASTATIN
29	AZITHROMYCIN + ACEBROPHYLLINE	101	LEVOFLOXACIN + AMBROXOL
30	AZITHROMYCIN + AMBROXOL	102	LEVOFLOXACIN + AZITHROMYCIN
31	AZITHROMYCIN + OFLOXACIN	103	LEVOFLOXACIN + METRONIDAZOLE
32	CEFADROXIL + CLAVULANIC ACID	104	LEVOFLOXACIN + ORNIDAZOLE
33	CEFADROXIL + LACTOBACILLUS ACIDOPHILUS	105	LEVOFLOXACIN + TINIDAZOLE
34	CEFADROXIL + PROBENECID	106	MEROPENEM + SULBACTAM
35	CEFALEXIN + BROMHEXINE	107	METRONIDAZOLE + CLIOQUINOL
36	CEFALEXIN + CARBOCISTEINE	108	METRONIDAZOLE + DILOXANIDE
37	CEFALEXIN + LACTOBACILLUS	109	METRONIDAZOLE + DILOXANIDE + SIMETICONE
38	CEFALEXIN + PROBENECID	110	METRONIDAZOLE + OXYTETRACYCLINE
39	CEFDINIR + LACTOBACILLUS	111	METRONIDAZOLE + TETRACYCLINE
40	CEFIPIME + SULBACTUM	112	MICONAZOLE + ORNIDAZOLE
41	CEFIPIME + TAZOBACTUM	113	MOXIFLOXACIN + CEFIXIME
42	CEFIXIME + AMBROXOL + LACTOBACILLUS	114	NALIDIXIC ACID + METRONIDAZOLE
43	CEFIXIME + AZITHROMYCIN	115	NORFLOXACIN + LACTOBACILLUS
44	CEFIXIME + AZITHROMYCIN + LACTOBACILLUS	116	NORFLOXACIN + METRONIDAZOLE
45	CEFIXIME + CLAVULANIC ACID	117	NORFLOXACIN + METRONIDAZOLE + LACTOBACILLUS
46	CEFIXIME + CLAVULANIC ACID + LACTOBACILLUS	118	NORFLOXACIN + ORNIDAZOLE
47	CEFIXIME + CLOXACILLIN	119	NORFLOXACIN + TINIDAZOLE
48	CEFIXIME + CLOXACILLIN + LACTOBACILLUS	120	OFLOXACIN + FLAVOXATE
49	CEFIXIME + DICLOXACILLIN	121	OFLOXACIN + LACTOBACILLUS
50	CEFIXIME + DICLOXACILLIN + LACTOBACILLUS	122	OFLOXACIN + METRONIDAZOLE
51	CEFIXIME + LACTOBACILLUS	123	OFLOXACIN + METRONIDAZOLE + LACTOBACILLUS
52	CEFIXIME + LEVOFLOXACIN	124	OFLOXACIN + ORNIDAZOLE
53	CEFIXIME + LINEZOLID	125	OFLOXACIN + TINIDAZOLE
54	CEFIXIME + OFLOXACIN	126	ORNIDAZOLE + NORFLOXACIN + LACTOBACILLUS
55	CEFIXIME + ORNIDAZOLE	127	ORNIDAZOLE + OFLOXACIN + LACTOBACILLUS
56	CEFIXIME + SULBACTAM	128	PANTOPRAZOLE + AMOXYCILLIN + TINIDAZOLE
57	CEFOPERAZONE + SULBACTUM	129	PANTOPRAZOLE + METRONIDAZOLE + CLARITHROMYCIN
58	CEFOPERAZONE + TAZOBACTUM	130	PENICILLIN / STREPTOMYCIN COMBINATIONS
59	CEFOTAXIME + SULBACTUM	131	PIPERACILLIN + TAZOBACTAM
60	CEFPIROME + SULBACTAM	132	RACECADOTRIL + OFLOXACIN
61	CEFPODOXIME + AZITHROMYCIN	133	ROXITHROMYCIN + AMBROXOL
62	CEFPODOXIME + CLAVULANIC ACID	134	ROXITHROMYCIN + SERRATIOPEPTIDASE
63	CEFPODOXIME + CLOXACILLIN + LACTOBACILLUS	135	SATRANIDAZOLE + OFLOXACIN
64	CEFPODOXIME + DICLOXACILLIN	136	SECNIDAZOLE + FLUCONAZOLE + AZITHROMYCIN
65	CEFPODOXIME + LACTOBACILLUS	137	TETRACYCLINE + TINIDAZOLE
66	CEFPODOXIME+ LEVOFLOXACIN	138	TICARCILLIN + CLAVULANIC ACID
67	CEFPODOXIME + OFLOXACIN	139	TINIDAZOLE + AMOXICILLIN + LANSOPRAZOLE
68	CEFTAZIDIME + AVIBACTAM	140	TINIDAZOLE + CLARITHROMYCIN + LANSOPRAZOLE
69	CEFTAZIDIME + SULBACTAM	141	TINIDAZOLE + NORFLOXACIN + LACTOBACILLUS
70	CEFTAZIDIME + TAZOBACTUM	142	TINIDAZOLE + OMEPRAZOLE + CLARITHROMYCIN
71	CEFTRIAXONE + SULBACTUM	143	TRIMETHOPRIM + SULPHAMETHOXAZOLE
72	CEFTRIAXONE + TAZOBACTUM

## Sheet: Table A4
FDC formulations banned by Ministry of Health and Family Welfare and still being sold in 2020
No.	FDC	Dosage form	Strength	Year(s) of ban	No. FDC Formulation
1	AMOXYCILLIN + DICLOXACILLIN	CAPSULE	250/250 MG	2016 & 2018	1
		INJECTION	125/125 MG	2016 & 2018	2
2	AMOXYCILLIN + TINIDAZOLE	TABLET	not specified	2016 & 2018
3	AZITHROMYCIN + AMBROXOL	TABLET	250/60 MG	2016 & 2018	3
		TABLET	500/60 MG	2016 & 2018	4
4	AZITHROMYCIN + OFLOXACIN	TABLET	250/200 MG	2016 & 2018	5
		TABLET	500/400 MG	2016 & 2018	6
5	CEFIXIME + AZITHROMYCIN	TABLET	100/125 MG	2016 & 2018	7
		TABLET	200/250 MG	2016 & 2018	8
		TABLET	200/500 MG	2016 & 2018	9
6	CEFIXIME + LEVOFLOXACIN	TABLET	400/500 MG	2016 & 2018	10
7	CEFIXIME + LINEZOLID	TABLET	200/600 MG	2016 & 2018	11
8	CEFIXIME + ORNIDAZOLE	DRY SYRUP	50/125 MG	2019	12
		TABLET	200/500MG	2019	13
		TABLET DT	50/125 MG	2019	14
9	CEFPODOXIME + AZITHROMYCIN	TABLET	200/250 MG	2016 & 2018	15
		TABLET	200/500 MG	2016 & 2018	16
		TABLET	250/200 MG	2016 & 2018	17
10	CEFPODOXIME+ LEVOFLOXACIN	TABLET	200/250 MG	2016 & 2018	18
11	CEFTRIAXONE + VANCOMYCIN	INJECTION	1000/500 MG	2019	19
		INJECTION	2000/1000 MG	2019	20
12	CEFUROXIME + LINEZOLID	TABLET	500/600 MG	2016 & 2018	21
13	DOXYCYCLINE + SERRATIOPEPTIDASE	TABLET	not specified	2016 & 2018
14	DOXYCYCLINE + TINIDAZOLE	TABLET	100/600 MG	2019	22
15	FLUCONAZOLE + AZITHROMYCIN + ORNIDAZOLE	TABLET	150/1000/1500 MG	2019	23
		TABLET	150/1000/750 MG	2019	24
16	LEVOFLOXACIN + AZITHROMYCIN	TABLET	250/250 MG	2016 & 2018	25
		TABLET	500/500 MG	2016 & 2018	26
17	METRONIDAZOLE + TETRACYCLINE	CAPSULE	400/333 MG	2016 & 2018	27
18	NORFLOXACIN + METRONIDAZOLE	SUSPENSION	100/100 MG	2016 & 2018	28
		SYRUP	100/100 MG	2016 & 2018	29
		TABLET	100/100 MG	2016 & 2018	30
		TABLET	100/200 MG	2016 & 2018	31
		TABLET	200/200 MG	2016 & 2018	32
		TABLET	200/500 MG	2016 & 2018	33
19	OFLOXACIN + ORNIDAZOLE	INFUSION	200/500 MG	2017 & 2018	34
		INFUSION	50/125 MG	2017 & 2018	35
		SUSPENSION	200/500 MG	2016 & 2018	36
		SUSPENSION	50/100 MG	2016 & 2018	37
		SUSPENSION	50/125 MG	2016 & 2018	38
20	ROXITHROMYCIN + SERRATIOPEPTIDASE	TABLET	150/10 MG	2016 & 2018	39

## Sheet: Table A5
List of unapproved and effectively unapproved (no NOCs) FDC formulations still being sold in the year 2020
No. FDC	FDC	Dosage form	Strength	No. FDC formulation
1	AMIKACIN + CEFEPIME	INJECTION	250/1000 MG	1
		INJECTION	125/500 MG	2
		INJECTION	500/2000 MG	3
2	AMOXYCILLIN + BROMHEXINE	CAPSULE	250/8 MG	4
		CAPSULE	500/8 MG	5
		TABLET DT	250/8 MG	6
3	AMOXYCILLIN + CLARITHROMYCIN + ESOMEPRAZOLE	TABLET	750/500/40 MG	7
4	AMOXYCILLIN + CLAVULANIC ACID	TABLET	200/28.5 MG	8
		SYRUP	200/28.5 MG	9
		DROPS	80/11.4 MG	10
		DRY SYRUP	400/57 MG	11
		SYRUP	400/57 MG	12
		TABLET	400/57 MG	13
		INJECTION	250/50 MG	14
		DRY SYRUP	125/28.5 MG	15
		INFUSION	250/50 MG	16
		DRY SYRUP	250/125 MG	17
		DRY SYRUP	200/228.5 MG	18
		DRY SYRUP	500/125 MG	19
		DRY SYRUP	1200/171 MG	20
		TABLET	200/125 MG	21
		TABLET DT	228.5/312.5 MG	22
		DRY SYRUP	28.5/200 MG	23
		TABLET	1000/200 MG	24
		DRY SYRUP	125/31.25 MG	25
		SYRUP	400/57.5 MG	26
		CAPSULE	500/125 MG	27
		CAPSULE	250/125 MG	28
		TABLET	750/250 MG	29
		INJECTION	500/125 MG	30
5	AMOXYCILLIN + CLAVULANIC ACID + LACTOBACILLUS	TABLET	500MG/125MG/60MIU	31
		TABLET	875MG/125MG/60M	32
		TABLET	500MG/125MG/30M	33
		DRY SYRUP	200MG/28.5MG/30M	34
		DRY SYRUP	200MG/28.5MG/60M	35
		TABLET	250MG/125MG/30M	36
		DRY SYRUP	200MG/125MG/60M	37
		TABLET SR	875MG/125MG/60M	38
		SUSPENSION	400MG/57 MG/30 M	39
6	AMOXYCILLIN + CLOXACILLIN	CAPSULE	250/250 MG	40
		TABLET DT	125/125 MG	41
		TABLET	125/125 MG	42
		CAPSULE	125/125 MG	43
		TABLET	250/250 MG	44
		CAPSULE	500/125 MG	45
		TABLET DT	250/250 MG	46
		DRY SYRUP	125/125 MG	47
7	AMOXYCILLIN + CLOXACILLIN + LACTOBACILLUS	CAPSULE	250MG/250MG/60M	48
		TABLET	125MG/125MG/60M	49
		CAPSULE	250MG/250MG/100M	50
		CAPSULE	250MG/250 MG/60 M	51
		TABLET	250MG/250MG/60M	52
		TABLET	250MG/250 MG/60 M	53
		CAPSULE	250MG/250MG/40M	54
8	AMOXYCILLIN + CLOXACILLIN + SERRATIOPEPTIDASE	CAPSULE	250/250/15 MG	55
		CAPSULE	250/250/10 MG	56
		TABLET	500/125/10 MG	57
9	AMOXYCILLIN + DICLOXACILLIN + LACTOBACILLUS	CAPSULE	250MG/250MG/60M	58
		CAPSULE	250MG/250MG/60B	59
		CAPSULE	250MG/250MG/20M	60
10	AMOXYCILLIN + LACTOBACILLUS	TABLET	500MG/60M	61
		CAPSULE	500MG/60M	62
		CAPSULE	250MG/60M	63
		TABLET	250MG/60M	64
		CAPSULE	333MG/60M	65
		TABLET DT	125MG/60M	66
11	AMOXYCILLIN + PANTOPRAZOLE + CLARITHROMYCIN	TABLET	750/40/500 MG	67
12	AMOXYCILLIN + SULBACTUM	TABLET	250/250 MG	68
		TABLET	350/150 MG	69
		TABLET	500/500 MG	70
		TABLET	750/250 MG	71
		INJECTION	1000/50 MG	72
		INJECTION	250/125 MG	73
13	AMPICILLIN + CLOXACILLIN	TABLET	125/125 MG	74
		CAPSULE	125/125 MG	75
		INJECTION	125/125 MG	76
		SYRUP	125/125 MG	77
		DRY SYRUP	125/125 MG	78
		INJECTION	50/25 MG	79
		TABLET DT	125/125 MG	80
14	AMPICILLIN + CLOXACILLIN + LACTOBACILLUS	CAPSULE	250MG/250MG/60M	81
		CAPSULE	500MG/500MG/60M	82
15	AMPICILLIN + DICLOXACILLIN	TABLET	500/500 MG	83
16	AMPICILLIN + DICLOXACILLIN + LACTOBACILLUS	CAPSULE	250/250MG/60M	84
17	AMPICILLIN + SULBACTUM	TABLET	220/147 MG	85
		TABLET	440/294 MG	86
		TABLET	250/125 MG	87
		INJECTION	1000/500 MG	88
		TABLET	500/250 MG	89
		INJECTION	500/250 MG	90
18	CEFADROXIL + CLAVULANIC ACID	TABLET	250/62.5 MG	91
19	CEFADROXIL + LACTOBACILLUS ACIDOPHILUS	CAPSULE	500MG/60M	92
20	CEFALEXIN + PROBENECID	CAPSULE	500/250 MG	93
		CAPSULE	500/500 MG	94
21	CEFDINIR + LACTOBACILLUS	TABLET	300/60 MG	95
		TABLET	150/45 MG	96
22	CEFIPIME + SULBACTUM	INJECTION	1000/500 MG	97
		INJECTION	2000/1000 MG	98
23	CEFIPIME + TAZOBACTUM	INJECTION	2000/250 MG	99
24	CEFIXIME + AZITHROMYCIN + LACTOBACILLUS	TABLET	200/250MG/60M	100
25	CEFIXIME + CLAVULANIC ACID	TABLET DT	100/62.5 MG	101
		TABLET DT	50/31.25 MG	102
		TABLET	100/62.5MG	103
		DRY SYRUP	50/31.25 MG	104
		DRY SYRUP	100/62.5 MG	105
		SUSPENSION	50/31.25 MG	106
		DRY SYRUP	50/32.25 MG	107
		TABLET	50/28.5 MG	108
		TABLET	200/175 MG	109
		SYRUP	50/31.25 MG	110
26	CEFIXIME + DICLOXACILLIN + LACTOBACILLUS	TABLET	200MG/900 MG/90 M	111
		TABLET	200MG/500 MG/2.5 B	112
		TABLET XL	200MG/500MG/90M	113
		TABLET XL	100MG/500MG/60M	114
27	CEFIXIME + LACTOBACILLUS	TABLET DT	100MG/40M	115
		TABLET	200MG/60MIU	116
		TABLET	100MG/60M	117
		TABLET DT	200MG/60M	118
		SYRUP	50MG/60M	119
		TABLET DT	50/30 MG	120
		TABLET	50MG/60M	121
		TABLET	50MG/20M	122
		SYRUP	200MG/60M	123
		TABLET DT	100MG/25M	124
		TABLET DT	50MG/20M	125
		TABLET	100MG/40M	126
		SUSPENSION	50MG/20M	127
		SYRUP	50MG/30M	128
		TABLET DT	100MG/20M	129
		DRY SYRUP	50MG/20M	130
		TABLET	400MG/60M	131
28	CEFIXIME + OFLOXACIN	DRY SYRUP	50/50 MG	132
		TABLET	500/200 MG	133
		SYRUP	200/200 MG	134
29	CEFIXIME + SULBACTAM	TABLET	200/150 MG	135
30	CEFOPERAZONE + SULBACTUM	INJECTION	500MG /500MG	136
		INJECTION	250/125 MG	137
		INJECTION	100/100 MG	138
		INJECTION	10000/500 MG	139
31	CEFOPERAZONE + TAZOBACTUM	INJECTION	500/500 MG	140
		INJECTION	250/250 MG	141
32	CEFPIROME + SULBACTAM	INJECTION	1000/500 MG	142
33	CEFPODOXIME + CLAVULANIC ACID	SYRUP	50/31.25 MG	143
		SUSPENSION	50/31.25 MG	144
		SYRUP	100/62.5 MG	145
		TABLET DT	50/31.5 MG	146
		DROPS	50/31.25 MG	147
		SUSPENSION	100/62.5 MG	148
		INJECTION	50/31.25 MG	149
		INJECTION	100/62.5 MG	150
		DRY SYRUP	300/187.5 MG	151
34	CEFPODOXIME + CLOXACILLIN + LACTOBACILLUS	TABLET	200/500/90 MG	152
35	CEFPODOXIME + LACTOBACILLUS	DROPS	50MG/30M	153
		TABLET	100MG/60M	154
		SYRUP	50MG/60M	155
		TABLET DT	50MG/20 M	156
		TABLET	100MG/20 M	157
36	CEFTAZIDIME + AVIBACTAM	VIAL	2000/500 MG	158
37	CEFTAZIDIME + TAZOBACTUM	INJECTION	250/51.25 MG	159
		INJECTION	2000/250 MG	160
		INJECTION	125/1000 MG	161
38	CEFTRIAXONE + SULBACTUM	TABLET	1000/500 MG	162
39	CEFTRIAXONE + TAZOBACTUM	INJECTION	125/1000 MG	163
40	CEFUROXIME + CLAVULANIC ACID	DRY SYRUP	125/31.25 MG	164
		TABLET DT	125/62.5 MG	165
		TABLET	125/500 MG	166
		SYRUP	250/125 MG	167
41	CEFUROXIME + SULBACTUM	INJECTION	1000/500 MG	168
42	CIPROFLOXACIN + ORNIDAZOLE	TABLET	500/600 MG	169
		INFUSION	200/500 MG	170
43	CIPROFLOXACIN + TINIDAZOLE	INJECTION	500/600 MG	171
		TABLET	300/500 MG	172
44	CLINDAMYCIN + CLOTRIMAZOLE	CAPSULE	100/200 MG	173
		TABLET	100/200 MG	174
		TABLET	100/100 MG	175
		CAPSULE	100/100 MG	176
		SOFTULES	100/200 MG	177
45	DILOXANIDE + TINIDAZOLE	TABLET	300/200 MG	178
46	DILOXANIDE + TINIDAZOLE + SIMETHICONE	TABLET	250/300/25 MG	179
47	DOXYCYCLINE + LACTOBACILLUS	TABLET	100MG/40 M	180
48	DOXYCYCLINE + ORNIDAZOLE + BETACYCLODEXTRIN	TABLET	100/500/50 MG	181
49	FLUCONAZOLE + TINIDAZOLE	TABLET	150/1000 MG	182
50	FURAZOLIDONE + METRONIDAZOLE	SUSPENSION	40/200 MG	183
		TABLET	100/300 MG	184
		TABLET	100/400 MG	185
51	IMIPENEM + CILASTATIN	INJECTION	125/125 MG	186
52	LEVOFLOXACIN + ORNIDAZOLE	TABLET	250/500 MG	187
		SUSPENSION	250/500 MG	188
		SUSPENSION	125/125 MG	189
		SUSPENSION	125/250 MG	190
		TABLET	500/20 MG	191
53	MEROPENEM + SULBACTAM	INJECTION	1000/1.5 MG	192
54	METRONIDAZOLE + DILOXANIDE	TABLET	200/250 MG	193
55	METRONIDAZOLE + DILOXANIDE + SIMETICONE	TABLET	400/500/100 MG	194
		SUSPENSION	100/125/50 MG	195
56	MICONAZOLE + ORNIDAZOLE	TABLET	100/500 MG	196
57	NORFLOXACIN + TINIDAZOLE	TABLET	400/500 MG	197
		SYRUP	100/100 MG	198
58	OFLOXACIN + FLAVOXATE	TABLET	200/200 MG	199
59	OFLOXACIN + LACTOBACILLUS	TABLET	200MG/60M	200
		TABLET DT	100MG/30M	201
		TABLET	400MG/60M	202
		TABLET	300MG/60M	203
60	OFLOXACIN + METRONIDAZOLE	SUSPENSION	100/200 MG	204
		SYRUP	50/100 MG	205
		SUSPENSION	50/100 MG	206
		TABLET	200/600 MG	207
		SYRUP	100/200 MG	208
		SUSPENSION	50/160 MG	209
		SYRUP	50/120 MG	210
		SUSPENSION	50/120 MG	211
		SUSPENSION	50/125 MG	212
		SYRUP	50/200 MG	213
61	OFLOXACIN + METRONIDAZOLE + LACTOBACILLUS	SYRUP	100/200MG/60M	214
62	OFLOXACIN + ORNIDAZOLE	TABLET	100/250 MG	215
		CAPSULE	200/500 MG	216
		TABLET	50/125 MG	217
		SYRUP	50/125 MG	218
		SYRUP	200/500 MG	219
63	OFLOXACIN + TINIDAZOLE	SUSPENSION	200/600 MG	220
64	ORNIDAZOLE + OFLOXACIN + LACTOBACILLUS	TABLET	500MG/200 MG/ 2500 M	221
65	PANTOPRAZOLE + METRONIDAZOLE + CLARITHROMYCIN	TABLET	40/400/250 MG	222
66	RACECADOTRIL + OFLOXACIN	DRY SYRUP	15/50 MG	223
		SUSPENSION	15/50 MG	224
		SYRUP	10/50 MG	225
67	ROXITHROMYCIN + AMBROXOL	TABLET	150/30 MG	226
		TABLET	150/60 MG	227
		TABLET	75/30 MG	228
68	SATRANIDAZOLE + OFLOXACIN	DRY SYRUP	75/50 MG	229
69	TETRACYCLINE + TINIDAZOLE	TABLET	250/300 MG	230
70	TICARCILLIN + CLAVULANIC ACID	INJECTION	3000/100 MG	231
71	TINIDAZOLE + CLARITHROMYCIN + LANSOPRAZOLE	TABLET	500/250/30 MG	232
72	TRIMETHOPRIM + SULPHAMETHOXAZOLE	TABLET	160/800 MG	233
		SUSPENSION	200/40 MG	234
		INJECTION	16/80 MG	235
		TABLET	100/20 MG	236
73	SECNIDAZOLE + FLUCONAZOLE + AZITHROMYCIN	TABLET	1000/150/100 MG	237
		TABLET	1000/150/1000 MG	238
		TABLET VT	1000/150/1000 MG	239

## Sheet: Table A6
NLEM formulations of systemic antibiotic FDCs marketed in 2008-2020, by approval status
No.	FDC	Dosage form	Strength	CDSCO approval, year	NOC, year	NLEM 2011	NLEM 2015	No. of formulations
1	AMOXYCILLIN + CLAVULANIC ACID	INFUSION	1000/200 MG	1987, 1990	-	yes	yes	1
		INFUSION	500/100 MG	1987, 1994	-	yes	yes	2
		INJECTION	1000/200 MG	1987, 1990	-	yes	yes	3
		INJECTION	500/100 MG	1987, 1994	-	yes	yes	4
		ORAL SUSPENSION	200/28.5 MG	2014	-	yes	yes	5
		TABLET	500/125 MG	1995 (FC tablet)	2020	yes	yes	6
		TABLET DT	500/125 MG	1995 (FC tablet)	2020	yes	yes	7
		TABLET XL	500/125 MG	1995 (FC tablet)	2020	yes	yes	8
		TABLET XR	500/125 MG	1995 (FC tablet)	2020	yes	yes	9
		DRY SYRUP	200/28.5 MG	-	2015	yes	-	10
		DROPS	200/28.5 MG	-	-	-	yes	11
		DRY SYRUP	125/31.25 MG	-	-	-	yes	12
		SOLUTION	200/28.5 MG	-	-	-	yes	13
		SUSPENSION	200/28.5 MG	2014	-	-	yes	14
		SYRUP	200/28.5 MG	-	-	-	yes	15
2	PIPERACILLIN + TAZOBACTAM	INJECTION	1000/125 MG	-	2015	-	yes	16
		INJECTION	2000/250 MG	1999	-	-	yes	17
		INJECTION	4000/500 MG	1999	-	-	yes	18
3	TRIMETHOPRIM + SULPHAMETHOXAZOLE	TABLET	160/800 MG	-	-	yes	yes	19
		TABLET	80/400 MG	1970	-	yes	yes	20

## Sheet: Table A7
Number, volume and market share of systemic antibiotic FDC formulations marketed in India by NLEM and approval status; 2008-2020
		2008	2009	2010	2011	2012	2013	2014	2015	2016	2017	2018	2019	2020
FDC formulations	No	574	598	634	646	611	599	578	531	526	508	486	421	395
NLEM listed	No	10	10	11	11	11	12	11	18	18	17	18	15	14
		0.0174216	0.0167224	0.0173502	0.0170279	0.0180033	0.0200334	0.0190311	0.0338983	0.0342205	0.0334646	0.037037	0.0356295	0.035443
	Vol	0.772435	0.853304	0.942323	0.972027	1.01535	1.11748	1.23705	1.35319	1.39228	1.42671	1.22144	1.17297	1.19852
		0.211551	0.21503	0.222322	0.217933	0.210911	0.209246	0.224014	0.229593	0.249431	0.271628	0.24473	0.239466	0.266497
NLEM listed and Approved	No	8	8	8	8	8	9	9	13	13	13	13	12	11
		0.0139373	0.0133779	0.0126183	0.0123839	0.0130933	0.015025	0.0155709	0.0244821	0.0247148	0.0255906	0.026749	0.0285036	0.0278481
	Vol	0.54521	0.617466	0.689972	0.747043	0.823229	0.907924	1.01716	1.13097	1.18396	1.28207	1.14013	1.0526	1.07238
		0.14932	0.1556	0.162785	0.167491	0.171004	0.170007	0.184195	0.191889	0.21211	0.244091	0.228439	0.214892	0.23845
Note: NLEM 2011 considered for years 2008-2014, NLEM 2015 for 2015-2020

[truncated: 1 more sheets: Table A8]
